# Supplementary material for: A Comprehensive Molecular and Clinical Analysis of the piRNA Pathway Genes in Ovarian Cancer
Source: Cancers (Basel). 2020 Dec 22;13(1):4. doi: 10.3390/cancers13010004 (PMC7792616; doi:10.3390/cancers13010004)
Supplement: Supplementary file 1 [file cancers-13-00004-s001.zip]

Archive with 2 entries (2 files):
- cancers-983649 revised supp.docx
- cancers-983649.WB.pdf
